# Supplementary material for: Mitochondrial Complex I and ROS control neuromuscular function through opposing pre- and postsynaptic mechanisms
Source: PLoS Biol. 2025 Sep 22;23(9):e3003388. doi: 10.1371/journal.pbio.3003388 (PMC12478897; doi:10.1371/journal.pbio.3003388)
Supplement: S2 Data — (XLSX) [file pbio.3003388.s003.xlsx]

## Sheet: S1 Fig
S1A: Relative expression levels of ND-20L in neuron						S1E and F: OCR data (pmol/min)
	Gal4 control	NDUFS7 RNAi				Time (minutes)	Gal4 control (rep 1)	replicate 2	replicate 3	Cont Average (S1F Fig)	Control StDev		NDUFS7 RNAi (rep 1)	replicate 2	replicate 3	NDUFS7 RNAi Average (S1F Fig)	NDUFS7 RNAi StDev
	1	0.08				1.5296	73.5738	75.037	84.0816	77.5641	5.69152		65.1407	79.3296	32.315	58.9284	24.1151
	1	0.22				8.02451	67.9015	66.2315	72.3038	68.8123	3.13693		25.4182	42.4032	24.175	30.6655	10.1841
	1	1.25				14.5219	52.7695	52.1962	54.8925	53.2861	1.42043		5.58937	23.8057	1.63356	10.3429	11.8257
	1	1.2				21.1005	49.1582	48.6703	52.3122	50.0469	1.97689		13.5121	20.5201	6.01038	13.3475	7.25628
						27.5996	46.657	46.2642	50.0518	47.6577	2.08267		8.91718	19.6222	10.5817	13.0404	5.76045
Average	1	0.6875				34.0954	44.4316	44.0713	46.284	44.929	1.18725		8.79945	18.263	8.18371	11.7487	5.64993
StDev	0	0.623612				40.6706	43.9918	42.2781	46.7093	44.3264	2.23449		11.7501	24.3197	13.625	16.5649	6.78093
						47.165	41.5754	41.1144	44.7031	42.4643	1.95255		13.5594	21.0689	11.9466	15.525	4.86845
S1B: Relative expression levels of ND-20L in muscle						53.6608	40.1492	39.4865	42.8637	40.8331	1.78945		12.8396	20.3943	12.9741	15.4027	4.32339
	Gal4 control	NDUFS7 RNAi							Avg Timepoints (S1E Fig)	52.2133					Avg Timepoints (S1E Fig)	20.6184
	1	0.23							StDev Timepoints	12.6718					StDev Timepoints	15.5432
	1	0.67
	1	0.53
Average	1	0.476667
StDev	0	0.224796
S1C: Relative expression levels of ND-20 in neuron
	Gal4 control	NDUFS7 RNAi
	1	0.09
	1	0.1
	1	0.41
	1	0.57
Average	1	0.2925
StDev	0	0.237259
S1D: Relative expression levels of ND-20 in muscle
	Gal4 control	NDUFS7 RNAi
	1	0.51
	1	0.46
	1	0.35
Average	1	0.44
StDev	0	0.0818535

## Sheet: S2 Fig
S2I: MitoSOX in VNC Relative Intensity (A.U.)								S2J: MitoSOX µm²/muscle Relative Intensity (A.U.)
	Control	NDUFS7 RNAi	NDUFS7 RNAi+NACA	NDUFS7 RNAi+Sod2 OE				Control	NDUFS7 RNAi	NDUFS7 RNAi+NACA	NDUFS7 RNAi+Sod2 OE
	115.416	423.433	86.2381	101.919				90.1566	224.059	72.2233	84.6824
	92.9594	373.879	72.0083	202.48				80.7751	253.817	84.1712	78.064
	103.346	351.431	107.113	124.313				110.198	252.584	24.9105	66.7419
	82.5563	407.708	73.7956	93.5928				130.337	255.702	79.1469	98.5936
	86.1829	232.05	77.8497	83.6786				75.9257	227.115	66.1519	107.993
	116.691	324.716	80.8389	77.6816				100.124	298.363	82.8157	52.7975
	95.3717	295.153	83.6475	132.813				105.48	184.617	83.6193	94.5976
	101.313	362.217	91.9549	145.698				46.9175	296.444	104.804	101.399
	89.4794	303.739	70.4888	85.9952				99.987	451.572	165.001	69.5932
	91.2357	351.622	53.164	71.5101				62.3182	246.762	145.611	68.1048
	81.4072	311.269	110.855	140.18				66.2701	305.949	125.156	64.1144
	104.63	355.966	31.1312	110.177				86.0674	249.031	106.313	61.2244
	85.4209	394.094	91.9176	120.85				39.87	335.368	104.041	58.89
	84.7648	383.654	63.5327	154.423				45.1608	228.849	109.104	162.883
	86.3826	332.214	40.4599	81.6235				43.7625	278.57	170.281	127.305
	83.0942	335.869	71.4105	83.3735				86.7257	366.414	73.6596	162.06
	84.7526	317.259	83.3548	64.5852				67.0539	351.141	31.6991	95.9165
	73.4531	401.311	71.7717	68.2718				76.8341	242.757	23.5719	95.1296
	145.183	349.801	184.433	53.3944				80.2359	125.747	104.437	107.824
	152.99	380.741	68.77	22.7428				53.1025	337.925	105.236	104.607
	107.755	289.978	51.6196	84.4882				210.321	318.706	83.3567	91.568
	100.759	333.615	93.7048	72.0519				189.607	279.918	109.668	62.4234
	148.324	301.176	54.5153	34.5563				173.802	272.578	77.0054	88.1231
	137.832	364.075	107.866	81.1004				122.983	402.054	34.7766	73.8177
	148.736	459.279	107.866	90.2112				136.532	362.613	153.629	89.9489
	87.2872	383.895	100.704	39.4012				150.184	253.495	133.476	77.0474
	101.863	352.779	108.75	73.9575				122.82	233.145	198.772	93.1953
	68.5633	340.661	80.9323	126.399				87.6701	110.32	57.5657	109.08
	66.1184	340.661	110.55	116.597				168.936	149.52	49.3495	67.7706
	76.1343	409.367	73.6212	88.2496				89.8449	131.79	44.3598	154.77
Average	100	352.12	83.4955	94.2105				100	267.564	93.4637	92.3422
S.E.M.	4.47544	8.44459	5.18728	6.98263				8.12261	14.6177	8.1069	5.3164

## Sheet: S3 Fig
S3C: Relative MitoSOX Intensity (A.U.)/µm² of VNC					S3F: Relative MitoSOX Intensity (A.U.)/µm² of AXON				S3I: Relative MitoSOX Intensity (A.U.)/µm² of Bouton				S3L: Relative MitoSOX Intensity (A.U.)/µm² of Muscle
	Control	Sod2 RNAi			Control	Sod2 RNAi			Control	Sod2 RNAi			Control	Sod2 RNAi
	45.7257	125.47			58.5932	131.552			48.1959	250.546			66.6426	113.025
	49.6441	99.5753			63.5262	125.933			107.989	241.793			76.2725	98.2006
	46.2043	81.8127			81.0701	113.309			53.1275	255.227			81.8859	174.621
	60.1899	139.884			158.737	249.959			31.9535	201.074			57.3851	114.902
	40.805	107.399			131.809	168.071			45.5382	401.031			42.5459	127.469
	44.2784	140.218			136.904	126.305			37.1467	338.762			41.3969	93.3828
	113.677	168.094			126.107	133.572			73.0806	318.651			55.4586	97.3713
	96.5075	114.641			104.056	97.1267			66.0435	246.294			56.2585	129.093
	95.9974	151.831			155.177	60.6669			79.5185	315.746			55.749	125.958
	96.1753	228.101			174.256	155.041			112.638	291.156			55.1282	141.284
	110.417	182.965			104.442	136.971			138.969	244.126			65.4042	148.716
	143.377	119.609			120.982	96.6072			110.687	198.219			57.5054	144.195
	150.289	170.537			84.6505	61.3994			94.7968	279.469			56.3819	137.406
	156.762	332.068			91.8698	81.8691			146.493	342.697			161.572	87.7071
	95.7247	218.877			101.678	76.3296			114.129	385.177			148.95	117.173
	116.132	205.451			88.2087	82.557			267.194	337.187			134.425	145.874
	196.645	279.523			54.4677	94.627			120.649	280.657			80.3188	133.187
	106.062	274.215			56.9178	85.0528			79.6547	283.877			89.399	140.885
	78.6213	308.164			110.834	86.6689			183.627	280.704			95.0487	135.667
	156.765	201.093			83.8728	124.058			67.0382	237.566			80.2186	127.113
		82.8071			87.9984	113.913			58.6328	141.033			86.2145	126.897
		130.123			79.7663	140.189			167.684	94.5754			80.6459	141.523
					58.9048	444.303			120.395	305.204			164.766	437.73
					68.0164	185.524			90.577	258.874			121.719	124.661
					169.355	383.409			84.2419	140.699			141.831	116.782
					127.075	152.962							131.886	123.366
					34.6111	164.674							97.4138	111.981
					86.1138								95.997	139.731
													96.1432	138.126
													91.6761	147.902
													95.7387	141.778
													97.4473	127.18
													174.527	291.485
													168.945	203.491
													148.411	220.762
													114.064	180.774
													96.7114	124.919
													111.634	114.708
													164.283	120.925
													114.5	153.849
													147.501
Average	100	175.566			100	143.431			100	266.814			100	145.545
S.E.M.	9.98352	15.5177			6.99306	17.0673			10.5585	14.6738			6.01523	9.427

## Sheet: S4 Fig
S4C: Mitochondria branch length (µm) in VNC
	Control	Sod2 OE	NDUFS7 RNAi	NDUFS7 RNAi+NACA	NDUFS7 RNAi+Sod2 OE	ND-30 RNAi	ND-30 RNAi+Sod2 OE
	1.374	1.87	1.512	3.078	2.026	1.674	2.38
	1.266	2.441	1.299	2.192	1.354	0.585	3.221
	1.158	3.275	1.145	1.452	1.846	0.684	1.518
	1.457	1.22	1.754	1.626	2.134	0.562	2.158
	1.743	1.495	1.073	1.633	2.381	0.537	2.515
	1.532	1.82	1.043	1.815	1.944	0.769	1.638
	1.743	2.394	0.527	2.329	1.268	0.806	2.389
	1.245	2.325	1.341	1.971	1.793	0.718	1.585
	1.406	2.681	1.145	1.872	1.511	0.849	2.06
	1.716	1.842	1.092	1.72	1.491	0.657	2.287
	1.545	1.818	1.179	1.637	2.047	0.621	2.283
	2.265	1.696	1.131	1.271	1.854	0.677	2.367
	1.986	1.535	0.843	1.416	2.007	0.881	2.17
	1.654	1.504	0.994	1.335	1.75	0.894	2.084
	2.184	1.552	0.795	1.423	1.175	1.348	1.434
	1.53	2.87	1.154	1.662	1.93	0.998	1.197
	2.681	2.148	1.062	1.953	1.467	1.092	1.213
	2.36	1.174	0.911	1.633	1.723	0.683	1.514
	2.377	2.108	1.009	1.559	2.163	0.778	1.71
	1.899	1.33	0.872	1.637	1.71	0.585	1.295
	2.189	2.191	0.925	1.714	2.394	0.794	1.744
	1.618	1.456	0.922	2.189	1.916	0.955	1.521
	1.365	1.435	0.646	2.059	2.105	1	1.413
	2.006	1.193	0.62	1.092	2.072	1.078	1.985
	1.389	1.36	0.805	1.468	1.093	0.787	1.242
	1.938	2.01	1.426	1.751	2.59	0.996	1.374
	1.089	1.232	0.691	2.197	3.122	0.805	2.454
	1.412	1.586	0.792	2.125	2.904	0.837	1.613
	1.404	1.472	1.231	2.292	2.649	1.014	1.527
	2.669	1.793	0.911	1.865	1.886	0.98	1.76
	1.96	1.39	0.76	0.801	2.357	0.662	1.17
	2.393	2.173	0.629	1.552	2.013	0.977	1.209
	1.468	1.545	0.434	1.531	1.663	0.977	1.58
	2.844	1.518	0.827	1.615	2.398	0.992	2.145
	2.81	1.674	0.63	1.865	2.009	1.056	1.352
	1.738	1.579	0.7	2.192	1.268	0.837	1.163
	2.36	1.385	1.013	2.253	2.047	0.807	1.95
	1.642	1.456	0.848	1.433	2.167	1.165	1.288
	1.437	1.899	0.724	1.55	2.56	0.732	2.074
	1.701	1.77	0.765	1.024	1.995	0.935	1.608
	2.512	1.862	1.027	1.377	3.982	0.831	2.681
	2.556	1.654	0.814	1.053	2.619	1.199	1.615
	1.916	1.744	1.152	1.346	2.496	0.736	1.985
	1.851	1.736	1.152	2.088	1.335	1.097	2.069
	1.468	1.942	1.082	0.964	1.163	0.937	1.169
	1.551	1.185	1.406	1.053	0.795	0.805	1.731
	2.098	1.423	0.787	1.188	1.529	0.644	1.949
	2.333	1.26	1.333	1.158	2.012	1.319	1.561
	3.279	1.781	0.992	0.884	1.218	1.366	2.125
	1.976	2.047	1.628	0.827	1.083	1.204	1.364
Average	1.88186	1.75698	0.99106	1.6344	1.94028	0.89844	1.78878
S.E.M.	0.0708886	0.063147	0.0399667	0.065204	0.0825983	0.0331527	0.0659624
S4D:# mito clusters/µm² in A5 hemisegment
	Control	Sod2 OE	NDUFS7 RNAi	NDUFS7 RNAi+NACA	NDUFS7 RNAi+Sod2 OE	ND-30 RNAi	ND-30 RNAi+Sod2 OE
	0.682956	0.429041	0.129641	0.378286	0.968679	0.471698	0.583988
	0.607072	0.811877	0.0810255	0.331001	0.968679	0.377358	0.477808
	0.607072	1.00312	0.145846	0.331001	0.645786	0.188679	0.583988
	0.531188	0.692401	0.178256	0.378286	0.645786	0.283019	0.583988
	0.607072	0.583601	0.129641	0.378286	0.968679	0.377358	0.637078
	0.607072	1.44378	0.329099	0.390439	0.457736	0.554554	0.530898
	1.25549	0.902364	0.329099	0.21691	0.457736	0.277277	0.637078
	0.784683	0.721891	0.296092	0.433821	0.381447	0.415916	0.530898
	0.94162	0.751597	0.296092	0.477203	0.534025	0.277277	1.64881
	1.25549	1.08972	0.164495	0.520585	0.457736	0.138639	1.0992
	1.09856	1.08972	0.0734143	0.44837	0.377786	0.281571	0.961803
	1.41243	1.61603	0.1713	0.358696	0.528901	0.211178	1.0992
	1.24577	1.00381	0.146829	0.493207	0.453343	0.49275	0.824402
	1.60171	0.703606	0.122357	0.538044	0.453343	0.422357	1.0992
	1.42374	0.542241	0.1713	0.403533	0.528901	0.211178	1.0992
	1.06781	1.93924	0.138715	0.50163	0.83187	0.188727	1.28774
	1.24577	0.9168	0.249688	0.50163	0.55458	0.251636	0.752445
	0.889838	1.02319	0.249688	0.585235	0.64701	0.314545	0.585235
	0.881057	1.39324	0.277431	0.418025	0.46215	0.251636	0.752445
	0.881057	0.912201	0.138715	0.418025	0.64701	0.251636	0.66884
	0.734214	1.6276	0.222951	1.01647	0.499351	0.544307	0.836051
	0.734214	1.6276	0.254801	1.21212	0.599221	0.326584	0.836051
	0.881057	1.95749	0.222951	0.848485	0.499351	0.326584	0.66884
	0.734214	0.694444	0.159251	1.09091	0.499351	0.435445	1.04808
	1.07494	1.30322	0.286652	0.848485	0.399481	0.326584	0.917071
	0.767813	0.811249	0.286807	0.992501	0.55458	0.406587	0.65505
	0.767813	1.33097	0.239006	0.771945	0.46215	0.30494	0.917071
	1.07494	1.03413	0.286807	0.771945	0.55458	0.30494	1.04808
	1.2285	1.32057	0.334608	0.992501	0.73944	0.203293	0.917071
	0.767813	1.00857	0.239006	0.771945	0.55458	0.30494	0.786061
		0.873744
		1.69779
		1.37325
		1.16577
		1.27105
Average	0.946433	1.10477	0.211719	0.593984	0.577776	0.324106	0.835789
S.E.M.	0.0522001	0.0662176	0.0140128	0.0486729	0.0304558	0.0194992	0.0481803

## Sheet: S5 Fig
S5C: Mitochondria branch length (µm) in VNC								S5D: Mito clusters/µm² in A5 hemisegment
	Control	Cat OE	Sod1 OE	NDUFS7 RNAi	NDUFS7 RNAi+Cat OE	NDUFS7 RNAi+Sod1 OE		Control	Cat OE	Sod1 OE	NDUFS7 RNAi	NDUFS7 RNAi+Cat OE	NDUFS7 RNAi+Sod1 OE
	0.734	1.211	1.056	0.608	0.421	0.606		1.07962	1.47759	0.884956	0.609013	0.701878	0.106672
	0.882	0.992	1.068	0.992	0.665	0.75		1.11628	0.867052	1.56495	0.779727	0.199124	0.492888
	1.176	1.498	1.101	0.762	0.79	0.817		1.09984	1.17994	1.46556	1.0627	0.315657	0.283567
	1.281	1.496	1.054	0.912	0.772	0.971		1.14548	1.20943	1.40056	0.398645	0.508819	0.585366
	0.878	1.707	1.391	0.762	0.444	0.9		1.00422	1.51086	1.48258	0.429185	0.300601	0.55371
	1.081	1.539	1.357	0.87	0.75	0.954		1.54905	1.61925	1.03321	1.10375	0.281057	0.838223
	0.841	1.867	1.525	0.843	0.631	0.686		1.68492	1.47028	0.83717	0.481928	0.281413	0.475511
	0.993	1.614	1.027	0.682	0.926	0.572		1.34156	1.54355	1.36659	1.01937	0.289226	1.09673
	0.907	1.61	1.325	1.333	0.624	0.744		1.15075	1.17463	1.19818	0.851426	0.188271	0.902708
	0.75	1.363	0.938	0.679	0.552	0.627		1.85027	0.961169	1.48898	0.634518	0.370279	0.495786
	1.874	1.699	1.158	0.931	0.731	0.615		1.40509	1.37694	0.735204	0.863558	0.172921	0.40783
	0.687	0.246	1.383	0.655	0.662	0.468		1.7337	1.24224	0.77821	0.935162	0.547795	0.559493
	0.931	0.728	1.236	0.771	0.599	0.687		1.0846	2.05832	1.09443	0.659413	0.998004	1.24844
	0.808	1.203	1.212	0.869	0.734	0.555		1.29908	1.49514	1.11825	0.895255	1.001	0.932184
	0.971	0.991	1.103	0.499	0.976	0.606		1.83449	1.12158	1.28535	1.11049	0.999251	0.777756
	2.072	1.503	1.134	0.734	0.858	0.58		0.647862	1.51155	1.96127	0.881057	0.605877	0.826105
	1.411	1.013	1.037	0.597	0.505	0.619		1.60553	2.22859	1.97394	0.160051	0.319387	0.486618
	1.414	1.195	1.566	0.593	0.482	0.641		0.948848	1.92596	1.88798	0.335683	0.495049	0.650195
	1.014	0.998	0.858	0.53	0.577	0.662		1.60729	2.33645	2.52313	0.589044	0.727449	0.523889
	1.235	1.301	1.41	0.328	0.995	0.531		1.51822	2.02293	2.5974	0.290994	0.591191	0.446987
	1.349	0.71	1.116	0.627	0.593	0.797		1.37363	0.860067	1.20482	0.566572	1.32591	0.248602
	0.926	0.908	1.184	0.729	0.531	0.569		1.71953	1.15562	0.85955	0.604686	0.486145	0.751597
	1.369	0.993	1.39	0.656	0.718	0.649		1.82149	1.58278	1.49349	0.529708	0.853485	0.880088
	1.081	0.764	1.844	0.517	0.656	0.595		2.03293	2.95858	1.19593	0.337268	0.411523	1.00543
	1.94	0.579	1.382	0.376	0.562	0.617		1.63199	2.80112	1.23522	0.303367	0.43535	0.857817
	1.196	1.294	1.33	0.816	0.552	0.838		1.18803	0.763748	1.54799	0.7857	0.684307	0.323241
	1.851	1.097	1.72	0.551	0.687	0.627		1.66038	1.26936	1.92625	0.999334	0.366614	0.767902
	1.257	1.217	1.794	1.559	0.692	0.768		1.84757	0.927398	2.81237	0.677851	0.759631	0.8
	1.495	1.442	1.211	0.844	0.685	0.686		1.42586	1.24555	1.31608	0.672495	0.352319	0.769231
	1.129	1.495	1.304	1.193	0.93	0.562		1.66159	1.38456	3.276	0.891902	0.805477	0.779221
	1.053	1.498	1.025	0.613	0.613	0.889
	1.588	1.292	1.642	0.811	0.553	0.949
	1.243	0.956	1.241	0.649	0.733	0.858
	1.092	1.239	1.003	0.579	0.546	0.797
	1.216	1.17	1.281	0.675	0.567	0.608
	0.971	1.224	1.279	0.441	0.624	0.631
	1.624	1.073	1.158	0.608	0.607	0.927
	1.389	1.68	1.232	0.564	0.641	0.597
	1.615	1.489	1.178	0.652	0.424	0.783
	1.279	1.199	1.025	0.632	0.596	0.577
Average	1.21507	1.22732	1.25695	0.72605	0.6551	0.697875		1.43566	1.50941	1.51819	0.681995	0.545834	0.66246
S.E.M.	0.0543949	0.0541566	0.0362335	0.0376601	0.0223465	0.0211371		0.06087	0.099292	0.11349	0.0485086	0.0526453	0.0481827

## Sheet: S6 Fig
S6M: Relative MitoSOX Intensity (A.U.)/ µm² of VNC						S6N: Relative MitoSOX Intensity (A.U.)/ µm² of AXON					S6O: Relative MitoSOX Intensity (A.U.)/µm² of bouton
	Control	marf RNAi	Control+ROT	NDUFS7 RNAi		Control	marf RNAi	Control+ROT	NDUFS7 RNAi		Control	marf RNAi	Control+ROT	NDUFS7 RNAi
	94.9951	525.258	648.93	938.405		108.177	297.644	1104.75	950.513		84.8188	75.6559	120.462	185.439
	174.906	551.357	751.734	611.371		37.2004	652.527	409.798	584.986		97.3649	68.5976	250.965	186.493
	290.316	890.149	467.631	732.46		49.6081	514.089	551.772	788.36		25.5958	126.183	160.503	184.536
	108.488	388.178	445.636	733.46		103.723	257.074	304.29	411.217		57.6198	94.843	102.997	302.985
	175.491	790.778	304.28	514.166		34.7204	365.202	334.858	956.556		77.4296	287.101	167.831	179.622
	191.848	791.82	229.587	725.395		20.3956	197.856	424.052	633.288		59.9773	103.331	170.221	391.79
	83.5249	1075.69	294.754	1182.6		53.9691	225.896	359.719	454.155		100.857	80.4258	149.526	330.889
	114.499	572.25	609.055	551.399		39.5033	652.364	782.259	395.446		140.175	249.839	91.1335	48.4584
	123.673	368.561	835.836	665.052		32.2531	344.662	417.383	1039.38		25.1375	466.549	101.182	107.831
	111.965	781.252	318.47	428.012		83.2374	468.012	341.625	1200.99		28.4198	1784.34	126.877	61.4917
	113.746	495.132	394.58	1327.42		48.5502	261.937	403.033	896.669		70.7803	1016.16	79.6084	111.44
	30.0679	489.716	399.695	970.523		30.4073	397.914	2238.98	1205.45		12.6242	1308.03	146.331	59.6281
	13.0651	1036.34	447.704	389.971		37.8267	398.412	387.577	513.548		203.498	1019.84	170.608	135.276
	12.9543	458.935	401.931	509.401		68.7238	303.584	630.975	1675.27		69.3778	655.483	176.95	161.973
	42.0785	1436.23	179.437	579.56		75.0471	347.882	407.035	391.728		60.2521	76.9378	837.479	21.4649
	3.24283	2244.92	254.963	600.406		40.0216	321.037	455.619	971.509		68.32	67.7872	224.021	461.094
	35.2625	408.094	379.988	417.38		57.4682	339.668	354.388	1016.91		84.2973	91.4308	122.514	227.497
	18.357	911.191	152.347	299.749		41.0504	220.317	282.304	1694.2		48.9192	121.344	244.986	215.826
	11.6872	686.247	160.268	359.588		201.54	425.977	341.507	2052.71		27.9033	30.5928	151.454	472.257
	5.06103	1673.67	307.488	861.399		176.814	282.005	524.304	1526.85		62.743	143.547	363.322	520.798
	19.1141	1050.75	271.585	507.438		233.682	450.836	371.531	1563.37		147.879	110.585	426.653	261.148
	67.3001	638.68	661.749	979.207		267.328	714.888	414.313	1677.22		267.924	75.3858	467.735	533.356
	72.5571	1130.84		1222.41		153.843	212.81	270.691	1945.55		91.9122	32.347	406.433	297.97
	209.314	1592.84		655.153		160.026	248.003	554.566	2086.96		151.283	97.9713	206.691	289.109
	104.329	2080.8		388.603		112.332	248.298	818.225	1047.11		39.0943	44.6935	285.298	162.417
	118.429	825.926		749.208		171.471	168.943	615.326	1691.77		115.963	64.4042	194.374	112.79
	147.273	1870.12		620.124		137.553	189.399	281.2	1516.97		184.679	66.2662	267.134	87.5363
	223.915	1384.47		558.559		140.273	394.05	214.316	1869.64		95.6761	87.1522	250.522	130.715
	81.8067	985.289		388.406		166.446	741.783	250.72	537.619		216.166	66.7839	303.547	91.5935
	200.733	851.028		378.129		116.809	254.414	391.087	464.426		231.304	111.086	151.854	502.574
		948.828		351.445			179.584	563.403	470.953		187.69	45.4098	263.106	185.439
		1822.01		353.392			346.946	389.635	332.089		219.327	101.769	108.322	186.493
		1018.87		465.312			304.72	520.07	706.648		183.531	52.5811	127.085	184.536
		2588.99		840.491			222.719	306.779	896.703		114.917	92.2738	153.504	302.985
		1180.32		430.623			86.5038	504.256	430.442		128.019	110.561	161.96	179.622
		1623.27		968.931			180.403	366.69	330.878		183.52	108.254	134.752	391.79
		1300.16		884.35			210.225	475.905	271.439		72.3722	75.6882	297.48	330.889
				887.496			200.673	497.428	2234.22		219.251	64.0696	322.03	48.4584
				887.496			151.39	421.74	403.361		217.496	88.6248	208.353	107.831
				496.274			139.063	316.328	1206.59		223.006	182.427	434.348	61.4917
				580.781			355.659		496.145		118.035	257.95	157.565	111.44
				967.608			160.364		1069.11		35.8832	219.513	896.917	59.6281
				561.865			113.718		1286.63		-4.6058	286.653	346.329	135.276
				439.204			712.986		547.879		14.9474	383.12	595.356	161.973
				537.626			401.962		814.441		37.3786	320.284	437.392	21.4649
				470.138			310.757		337.006		25.3498	272.503	253.158	461.094
				372.795			356.733		1021.67		14.3159	371.899	158.124	227.497
							313.122		1314.74		27.865	528.47	264.854	215.826
									1536.49		39.221	409.156	210.551	472.257
									1093.62		-5.51177	281.572	77.0023	520.798
									1770.69			224.179	233.513	261.148
									453.01			197.037	474.593	533.356
									387.56			202.203	524.175	297.97
									516.227				691.894	289.109
									505.583				531.048	162.417
									472.632				222.573	112.79
									451.77					87.5363
									941.718					130.715
									778.214					91.5935
									313.185
									364.103
									541.294
									876.484
									506.118
									333.896
Average	100	1066.73	405.348	645.549		100	325.938	490.011	919.598		100	254.733	271.521	223.211
S.E.M.	13.8377	91.5859	40.72	37.1345		12.2813	23.0193	52.2135	66.6123		10.4891	46.2881	24.2082	19.158
									Note: Negative values indicate that average background fluorescence was maginally higher than the area of interest.

## Sheet: S7 Fig
S7L: Percentage of A5 axons showing CSP accumulation
	Control			NDUFS7 RNAi			Sod2 OE			NDUFS7 RNAi+NACA			NDUFS7 RNAi+Sod2 OE
	Normal	Accumulation		Normal	Accumulation		Normal	Accumulation		Normal	Accumulation		Normal	Accumulation
	100	0		0	100		100	0		100	0		100	0
	100	0		0	100		100	0		100	0		100	0
	0	100		100	0		0	100		0	100		100	0
	100	0		0	100		100	0		100	0		100	0
	100	0		0	100		100	0		100	0		0	100
	100	0		0	100		100	0		100	0		0	100
	100	0		0	100								100	0
	100	0		0	100								100	0
													100	0
													100	0
													100	0
													100	0
Average	87.5	12.5		12.5	87.5		83.3333	16.6667		83.3333	16.6667		83.3333	16.6667
S.E.M.	12.5	12.5		12.5	12.5		16.6667	16.6667		16.6667	16.6667		11.2367	11.2367
Note: For each A5 axon, 100 indicates the value assigned if an outcome happened, and 0 indicates the value if it did not. Statistics were conducted using a Fisher's Exact Test (see S7 Fig).

## Sheet: S8 Fig
S8M: % of A5 axons showing CSP accumulation
	Control			Cat OE			Sod1 OE			NDUFS7 RNAi			NDUFS7 RNAi+Cat			NDUFS7 RNAi+Sod1 OE
	Normal	Accumulation		Normal	Accumulation		Normal	Accumulation		Normal	Accumulation		Normal	Accumulation		Normal	Accumulation
	100	0		100	0		100	0		0	100		100	0		0	100
	100	0		100	0		100	0		0	100		0	100		0	100
	100	0		100	0		100	0		0	100		0	100		0	100
	0	100		100	0		100	0		100	0		0	100		0	100
	100	0		100	0		100	0		0	100		0	100		0	100
	100	0		100	0		100	0		0	100		0	100		0	100
	100	0		100	0		100	0		100	0		0	100		100	0
	100	0		100	0		0	100		0	100		0	100		100	0
	100	0		0	100		100	0		0	100		0	100		0	100
							100	0					100	0
							100	0
							100	0
							100	0
Average	88.8889	11.1111		88.8889	11.1111		92.3077	7.69231		22.2222	77.7778		20	80		22.2222	77.7778
S.E.M.	11.1111	11.1111		11.1111	11.1111		7.69231	7.69231		14.6986	14.6986		13.3333	13.3333		14.6986	14.6986
Note: For each A5 axon, 100 indicates the value assigned if an outcome happened, and 0 indicates the value if it did not. Statistics were conducted using a Fisher's Exact Test (see S8 Fig).

## Sheet: S9 Fig
S9G: % of Futsch positive loops
	Control	Cat OE	Sod1 OE	NDUFS7 RNAi	NDUFS7 RNAi+Cat OE	NDUFS7 RNAi+Sod1 OE
	48.6111	75	75	33.3333	38.9474	44.7917
	64.8649	71.1111	73.8461	32	31.5217	45.7143
	55.1282	45.977	72.7273	26.7442	32.6923	35.4839
	63.1068	83.7209	69.0476	32.8947	39.1753	43.8095
	68.8889	75	68.6274	32.7273	30.4348	42.3529
	58.8235	82.6667	69.2308	43.2692	40	31.6832
	70.5882	80.4348	68.9655	41.6667	43.75	30.1887
	81.0811	73.6842	60	16	30.3571	36.6667
	77.1429	63.6364	88.2353	32.0513	43.2432	44.6808
	89.2308	58.1081		39.6226	55.3846	43.4783
	70				58
	82.4742
	56.0748
	76.4706
Average	68.749	70.9339	71.7422	33.0309	40.3188	39.885
S.E.M.	3.13799	3.76046	2.51907	2.48249	2.85355	1.84534

## Sheet: S10 Fig
S10G: mEPSP Amplitude (mV)
	Control	Sod2 OE	NDUFS7 RNAi	marf RNAi	marf RNAi+Sod2 OE	NDUFS7 RNAi+marf RNAi	ND-20L+marf RNAi+Sod2 OE
	1.319	0.707	0.881	0.467	1.25	0.743	0.611
	1.153	0.92	0.572	0.574	0.948	0.883	0.864
	1.104	1.369	0.842	0.4	0.881	1.091	0.68
	1.033	0.685	0.757	0.674	0.808	0.811	0.758
	0.921	1.157	0.986	0.648	0.672	0.986	0.42
	0.937	0.696	0.689	1.014	0.759	1.382	0.692
	0.992	0.746	0.808	0.474	0.729	0.969	0.646
	0.843	0.815	0.915	0.584	0.672	0.994	0.716
	1.305	0.722	0.857	0.695		0.687	0.562
	1.018		0.775	0.802		0.517
			0.737	0.642
			0.786
			0.77
Average	1.0625	0.868556	0.798077	0.634	0.839875	0.9063	0.661
S.E.M.	0.0501425	0.0803833	0.0290065	0.0515708	0.0678495	0.0755953	0.0417619
S10H: EPSP Amplitude (mV)
	Control	Sod2 OE	NDUFS7 RNAi	marf RNAi	marf RNAi+Sod2 OE	NDUFS7 RNAi+marf RNAi	ND-20L+marf RNAi+Sod2 OE
	51.3097	53.8951	44.3561	35.3456	26.203	32.9501	29.3815
	47.9801	54.0137	45.1478	42.9823	34.8315	44.0663	34.6086
	48.4368	48.8834	43.5898	39.9508	48.5319	35.4428	42.9445
	53.9077	41.8489	34.7088	43.5081	39.5839	39.9676	39.7268
	43.5683	48.6555	53.1272	30.0679	41.4039	34.7109	34.1332
	49.6609	42.6842	42.9023	35.2772	41.4937	28.8513	30.0204
	49.0961	44.404	48.0728	35.4599	36.2207	38.6414	46.1224
	53.8542	33.3613	45.5415	42.7809	35.2197	36.3397	39.6296
	48.1582	30.9653	47.0947	43.0966	33.5781	27.4997	27.5026
	46.7053	36.6299	47.0034	39.8299		26.3299	30.8911
			49.7322	40.4035		33.8885
			46.1078	47.4738		46.6492
			44.0141
Average	49.2677	43.5341	45.4922	39.6814	37.4518	35.4448	35.4961
S.E.M.	0.997488	2.55051	1.18312	1.39421	2.0889	1.80531	1.99583
S10H:Quantal Content
	Control	Sod2 OE	NDUFS7 RNAi	marf RNAi	marf RNAi+Sod2 OE	NDUFS7 RNAi+marf RNAi	ND-20L+marf RNAi+Sod2 OE
	38.9005	76.2306	50.3475	75.6864	20.9624	44.3473	48.0876
	41.6133	58.7105	78.9297	74.8821	36.7421	49.9052	40.0563
	43.874	35.7074	51.7694	99.877	55.0873	32.4865	63.1537
	52.1856	61.0934	45.8504	64.552	48.99	49.2819	52.41
	47.3054	42.0532	53.8815	46.401	61.6129	35.2037	81.2695
	52.9999	61.3279	62.2675	34.7901	54.6688	27.9605	43.3821
	49.492	59.5228	59.496	74.8099	49.6855	37.5023	71.397
	63.884	40.9341	49.7722	73.255	52.4102	27.6657	55.3485
	36.9028	42.8882	54.953	62.0096		38.3259	48.9371
	45.8794		60.6496	49.6633		65.5484
			67.4792	62.9338
			58.6613
			57.1611
Average	47.3037	53.1631	57.786	65.3509	47.5199	40.8227	56.0046
S.E.M.	2.49653	4.43493	2.39506	5.30735	4.54975	3.7039	4.51234

[truncated: 8 more sheets: S11 Fig, S12 Fig, S13 Fig, S14 Fig, S15 Fig, S16 Fig, S17 Fig, S18 Fig]
